# Supplementary material for: Molecular regulation of apple and grape ripening: exploring common and distinct transcriptional aspects of representative climacteric and non-climacteric fruits
Source: J Exp Bot. 2023 Aug 17;74(20):6207–23. doi: 10.1093/jxb/erad324 (PMC10627160; doi:10.1093/jxb/erad324)
Supplement: erad324_suppl_Supplementary_Table_S2 [file erad324_suppl_supplementary_table_s2.xlsx]

## Sheet: Foglio1
Gene ID	Gene Function	Fruit set	Post frui set	Veraison	Mid ripening	Ripening
VIT_02s0087g00930	(9,10) (9`,10`) cleavage dioxygenase (CCD4) (VvCCD4b)	142.434	254.101	3026.19	5368.66	4880.01
VIT_11s0016g02380	1-aminocyclopropane-1-carboxylate oxidase 2	289.121	297.595	1035.12	1658.55	1649.36
VIT_02s0012g00170	1,4-alpha-D-glucan maltohydrolase	695.858	5461.72	19592.7	11475.4	22844.4
VIT_18s0089g00160	1,4-beta-mannan endohydrolase	51.5128	112.721	1311.94	308.991	3730.93
VIT_03s0017g00830	2OG-Fe(II) oxygenase	147.914	709.073	3839.01	4920.77	2895.92
VIT_17s0000g02140	3-hydroxyisobutyrate dehydrogenase	1542.97	3250.99	9266.86	9566.66	6953.55
VIT_05s0049g01980	3-isopropylmalate dehydratase large subunit 2	879.237	698.61	2572.2	2973.61	2722.78
VIT_16s0050g00390	4-coumarate-CoA ligase	365.267	2468.77	8134.49	5716.85	10434.2
VIT_01s0011g04380	acyl-(acyl carrier protein) thioesterase	76.7952	304.334	425.126	103.532	812.348
VIT_02s0033g01330	acyl-CoA binding protein	4191.83	11263.5	25910.6	25721.8	32918.3
VIT_14s0068g01760	Alcohol dehydrogenase	1536.07	1454.97	5045.55	13530.4	9107.26
VIT_04s0044g01120	alcohol dehydrogenase 2 [Vitis vinifera]	2191.42	1280.34	3741.53	10626.2	4606.09
VIT_04s0044g01110	Alcohol dehydrogenase 6	11201.4	15920.7	24841.1	28902	24566.1
VIT_05s0062g00980	aldo/keto reductase AKR	725.654	1154.76	3382.51	5837.06	8687.19
VIT_05s0062g00990	aldo/keto reductase AKR	740.693	694.629	1920.13	5111.53	5281.22
VIT_19s0014g02450	ALF5 (Aberrant lateral root formation 5)	838.242	1107.53	3866.13	2302.54	4863.29
VIT_08s0007g08310	alkaline alpha galactosidase	15533.3	9969.35	29235.6	33957.7	29824.4
VIT_00s0225g00230	alliin lyase precursor	125.664	225.986	2279.54	8875.38	9292.78
VIT_00s0322g00030	alpha-6-galactosyltransferase	4394.54	3722.77	5756.48	8667.82	10581.2
VIT_02s0033g01400	alternative oxidase 1a, (AOX1A)	583.531	1117.99	1686.33	3584.06	3663.56
VIT_06s0009g01140	Amino acid permease	53.0888	51.7053	441.664	676.246	2305.27
VIT_19s0015g01300	Amino acid permease 7	473.789	4226.32	13451.2	11735.6	10349.5
VIT_19s0015g01310	Amino acid permease 7	231.895	705.316	2056.78	1444.81	1939.22
VIT_09s0002g05250	aminotransferase class I and II	4946.93	3720.77	8649.94	10286.3	13050
VIT_09s0018g01490	Anthraniloyal-CoA: methanol anthraniloyal transferase	121.833	248.062	1314.07	546.721	4547.11
VIT_05s0062g01140	Aromatic and neutral transporter 1	331.261	1408.34	3370.73	1326.12	2153.62
VIT_19s0090g01350	aspartyl protease	119.579	6471.41	22123.4	35571.4	32348.7
VIT_14s0060g02000	ATPP2-B14	121.83	364.189	2339.45	9649.03	2627.11
VIT_14s0060g01990	ATPP2-B15 (Phloem protein 2-B15)	113.514	258.755	210.685	253.698	879.449
VIT_14s0083g00940	auxin-independent growth promoter	2592.1	883.37	2972.1	3396.27	5093.57
VIT_16s0098g01150	Auxin-responsive SAUR29	549.893	2355.93	10323.7	13913	11589.4
VIT_05s0049g02240	AWPM-19	868.139	2724.53	9849.49	25586.9	16328.1
VIT_14s0083g01140	B12D	389.603	659.768	4170.23	7959.46	7139.24
VIT_17s0000g00430	basic helix-loop-helix (bHLH) family	1748.67	7159.59	25706.4	17084	22185.1
VIT_11s0037g01230	basic helix-loop-helix (bHLH) family	346.266	593.11	2318.43	1103.38	1754.83
VIT_05s0077g00750	basic helix-loop-helix (bHLH) family	2409.55	1543.75	4119.15	5748.83	5304.48
VIT_00s0274g00080	benzoquinone reductase	1149.37	1655.05	8683.93	6398.41	6228.12
VIT_08s0007g06040	beta-1,3-glucanase	2159.57	3451.85	11563.4	18409.5	20781.9
VIT_01s0011g03670	bifunctional nuclease	210.793	997.33	7073.32	17509.2	12158
VIT_01s0026g01020	binding	1770.2	1348.06	7077.59	6867.02	6281.77
VIT_18s0122g01340	BTB/POZ domain-containing protein	1245.62	2011.04	6951.96	7035.74	7802.71
VIT_02s0025g02920	caffeic acid 3-O-methyltransferase	201.892	428.399	1498.25	1679.85	2481.53
VIT_02s0025g02930	Caffeic acid O-3-methyltransferase	55.6991	90.4466	164.501	211.531	234.796
VIT_02s0025g02940	Caffeic acid O-3-methyltransferase	140.708	418.223	385.371	2175.59	821.609
VIT_03s0038g01380	calcium-binding EF hand	6206.79	5406	15022.1	8671.5	12385.9
VIT_05s0049g01780	Caleosin	138.853	381.765	513.344	987.249	843.561
VIT_14s0030g01880	calmodulin-binding region IQD26	143.264	756.399	4008.13	1274.65	1852.99
VIT_10s0003g01410	CBL-interacting protein kinase 20 (CIPK20)	126.936	417.329	3720.33	2101.98	5320.88
VIT_04s0008g05770	CBL-interacting protein kinase 25 (CIPK25)	2790.88	2009.96	6200.47	7352.49	15300.8
VIT_05s0020g04570	CBL-interacting protein kinase 7 (CIPK7)	187.865	153.739	1490.15	4473.89	1314.8
VIT_08s0007g02570	CCR4-NOT transcription complex subunit 7	4659.19	6110.04	14502.5	17329.4	14159.6
VIT_01s0137g00430	Cellulase	587.867	584.887	1964.84	1309.17	823.469
VIT_07s0005g03310	cofilin	5187.76	8477.42	16213.1	25189.5	22406.6
VIT_10s0116g01340	Copper-binding family protein	5037.42	6609.56	22763.5	18180.1	14806.5
VIT_16s0098g00800	Copper-binding family protein	112.331	149.346	408.244	698.304	680.298
VIT_16s0098g00790	Copper-binding family protein	5683.52	6338.82	27619	25468.6	19403.2
VIT_01s0010g00240	CTP-synthetase	1745.29	1753.3	7090.45	4661.1	6799.52
VIT_12s0034g01970	cupin	538.712	1061.19	2862.9	5748.96	3535.27
VIT_12s0034g01870	cupin	123.538	266.538	947.733	367.55	500.536
VIT_12s0034g01910	Cupin family protein	237.457	1099.97	2934.09	3037.93	2978.55
VIT_01s0137g00560	CYP71B34	202.12	854.498	1170.71	1195.05	2930.56
VIT_01s0137g00550	CYP71B34	75.7153	353.818	317.766	852.865	457.105
VIT_01s0137g00520	CYP71B35	151.056	411.69	340.873	425.968	703.939
VIT_01s0137g00540	CYP71E1	105.987	201.024	176.685	190.204	188.707
VIT_02s0012g02810	CYP76C4	443.213	363.406	1734.44	2008.92	2038.76
VIT_17s0000g05110	CYP78A4	15457.3	9291.69	24673.4	30881.6	31989.8
VIT_17s0000g08770	Cysteine-rich receptor-like protein kinase 2	133.898	975.721	2530.97	1830.94	2555.65
VIT_06s0009g03120	Cytochrome P450, family 79, subfamily A, polypeptide 2	59.9907	104.892	261.552	271.938	1022.63
VIT_18s0001g13780	Cytochrome P450, family 83, subfamily B, polypeptide 1	90.3718	239.708	906.833	883.242	1893.26
VIT_16s0100g00570	dehydration-responsive protein	109.041	387.534	2571.63	3498.58	4053.5
VIT_03s0038g04390	Dehydrin 1	369.953	1120.05	1732.1	4569.53	3051.7
VIT_17s0000g09030	disease resistance protein (NBS-LRR class)	87.1401	133.79	596.094	212.676	818.382
VIT_14s0060g01490	DnaJ homolog, subfamily A, member 5	2640.69	2654.71	9531.32	19921.4	14457.4
VIT_15s0046g00150	DOF affecting germination 1	611.007	991.397	4579.4	8543.27	7226.97
VIT_11s0016g04920	early nodulin 93	250.211	6496.68	26987.2	36846.1	40515.5
VIT_02s0109g00230	early-responsive to dehydration protein / ERD protein	2814.83	5879.77	15199.2	12245.6	16029.4
VIT_05s0020g04110	ELIP1 (early light-inducible protein)	17452.5	5726.33	17084.4	19859.4	23110.7
VIT_08s0007g05580	embryo-abundant protein	119.428	429.859	1755.25	1259.33	3231.27
VIT_00s2526g00010	endo-1,4-beta-glucanase KORRIGAN (KOR)	68.0787	84.2254	75.4169	301.347	77.6661
VIT_00s0340g00050	endo-1,4-beta-glucanase KORRIGAN (KOR)	339.654	630.014	2681.57	2646.48	2929.07
VIT_00s0340g00060	endo-1,4-beta-glucanase KORRIGAN (KOR)	467.729	2018.49	3298.73	1979.06	3315.35
VIT_16s0100g00400	ERF/AP2 Gene Family (VvERF019)	2002.32	5995.32	23748.4	21112	18782.4
VIT_04s0008g06000	ERF/AP2 Gene Family (VvERF045)	675.441	5023.15	20066.2	22018.9	22346.8
VIT_05s0049g00510	ethylene response factor ERF1	68.9113	263.64	450.327	1032.97	999.251
VIT_01s0026g02620	Expansin (VvEXPA1)	2760.54	365.061	3206.87	3503.04	4900.6
VIT_13s0067g02930	Expansin (VvEXPA14)	9381.99	7344.06	23986.7	23983.3	29726.5
VIT_15s0021g02700	Expansin (VvEXPB4)	1086.28	2576.58	16606.8	25378.5	31198.1
VIT_05s0062g00020	F-box family protein	202.633	254.517	676.548	167.934	712.439
VIT_00s0214g00090	F-box protein PP2-B10 (Protein phloem protein 2-like B10)	152.931	224.754	829.675	1016.77	2442.5
VIT_15s0046g01920	ferric reduction oxidase 2	87.4261	87.9309	269.593	156.938	111.382
VIT_08s0058g00440	ferritin	84.7014	724.129	3389.74	2734.96	5499.77
VIT_08s0058g00430	ferritin	65.7488	180.624	84.3194	57.3213	48.2226
VIT_08s0058g00410	ferritin 1 (FER1)	116.505	870.247	4810.88	4071.93	7464.54
VIT_00s0271g00110	flavodoxin-like quinone reductase 1	753.024	1512.67	8202.17	5237.53	5421.76
VIT_03s0017g00710	flavonol synthase	120.53	1176.23	5809.2	4222.38	4162.4
VIT_10s0003g02450	flavonol synthase	94.921	506.742	3315.87	2863.7	3988.72
VIT_12s0057g00310	GAMETE EXPRESSED1 (GEX1)	64.859	81.9954	722.11	746.899	1883.16
VIT_13s0074g00570	gamma-aminobutyric acid transporter	115.444	265.956	1006.75	1397.42	1555.4
VIT_01s0010g02030	gamma-thionin precursor	7764.19	26676.2	36318.9	42493.6	42293
VIT_14s0068g01360	GEM-like protein 5	288.875	651.118	4894.7	6729.29	11612.4
VIT_01s0146g00410	GEM-like protein 5	1261.02	5123.99	7439.19	7835.92	12992.7
VIT_14s0128g00570	germin	67.2992	564.857	529.208	1222.88	1230.44
VIT_12s0057g00700	glucan endo-1,3-beta-glucosidase 3 precursor	646.926	1520.39	8571.31	5150.98	5878.08
VIT_13s0067g01650	glutaredoxin	420.755	449.288	2085.96	2012.13	2121.53
VIT_04s0079g00690	Glutathione S-transferase (VvGST4)	49.5352	2400.71	12626.1	23430.4	18286.5
VIT_19s0015g02880	Glutathione S-transferase 20 GSTU20	2404.97	11763.4	16920.5	23444.5	22188.9
VIT_19s0015g02590	Glutathione S-transferase 25 GSTU25	1852.73	8791.29	12164.1	18294.2	18108.9
VIT_19s0015g02680	Glutathione S-transferase 25 GSTU25	177.572	1444.1	6545.26	10648.9	7948.62
VIT_19s0093g00190	Glutathione S-transferase 25 GSTU25	2455.87	4800.56	10918	22442.7	13629.7
VIT_07s0005g04890	Glutathione S-transferase 25 GSTU7	102.169	170.349	588.622	619.233	820.218
VIT_12s0028g00920	Glutathione S-transferase 9 GSTF9	155.474	138.662	899.076	809.312	1210.42
VIT_01s0010g02460	glyceraldehyde-3-phosphate dehydrogenase, cytosolic 3	4502.48	3588.59	13627.9	27973.9	21049.8
VIT_04s0023g02510	glycosyl transferase family 1 protein	80.2465	151.557	255.743	737.88	513.569
VIT_08s0007g08840	Glycosyl transferaseHGA1	58.097	1531.12	9090.03	9083.89	9915.02
VIT_02s0025g04730	glyoxylate reductase	71.2084	409.645	3291.19	3964.2	3774.12
VIT_10s0071g00320	GRAM domain-containing protein / ABA-responsive	361.225	844.774	3967.77	3584.5	5726.8
VIT_06s0004g01140	GRIK1 (geminivirus rep interacting kinase 1)	537.765	257.211	807.404	1712.98	1640.78
VIT_04s0023g03120	Histone H3	3454.37	4715.74	9898.56	13979.7	16851.9
VIT_05s0020g03860	homocysteine S-methyltransferase 3	118.145	550.182	2379.67	4423.92	2862.76
VIT_17s0000g01080	HVA22E (HVA22-LIKE PROTEIN E)	1227.12	2048.68	11751.7	14383.1	12491.6
VIT_13s0067g02300	hypoxia-responsive	656.193	905.412	3288.22	12567.5	13062.7
VIT_14s0060g02300	hypoxia-responsive	1283.6	789.104	2927.49	4219.2	6301.73
VIT_09s0002g05150	IAA19	7362.81	7107.9	18102	19676.2	22634.2
VIT_16s0022g00960	invertase/pectin methylesterase inhibitor	10320.4	14040.5	28697.4	40343.5	36714.8
VIT_02s0012g00500	invertase/pectin methylesterase inhibitor	60.4055	775.594	7916.19	16943.1	14857.8
VIT_04s0023g00600	isopentenyl diphosphate isomerase 2	2202.74	2344.53	4245.18	3892.83	4430.64
VIT_17s0000g05580	Isopiperitenol dehydrogenase	189.218	3355.68	15960.3	26817	19904.3
VIT_09s0002g07110	KEG (keep on going)	106.209	222.294	159.654	838.804	791.854
VIT_16s0013g01940	Kinase-like protein TMKL1	155.043	330.971	439.639	542.85	392.074
VIT_09s0002g06420	lactoylglutathione lyase	135.461	354.851	3865.59	9978.68	6018.87
VIT_07s0005g00660	Late embryogenis abundant protein 5	3308.5	8618.94	21567.1	28269.6	30157.1
VIT_06s0004g07790	lateral organ boundaries DOMAIN 15	77.8845	290.788	1450.8	1948.4	3419.19
VIT_03s0091g00670	lateral organ boundaries protein 38	120.589	157.517	520.433	333.007	740.719
VIT_14s0066g01710	Leaf senescence protein	140.384	212.711	697.667	1810.24	1872.33
VIT_12s0028g03580	lectin-receptor like protein kinase 3	70.8313	324.342	462.928	163.242	720.915
VIT_11s0118g00360	leucoanthocyanidin dioxygenase	761.432	930.471	2757.95	2040.22	3165.36
VIT_09s0002g00580	lipase GDSL 3	111.681	658.981	1766.67	3088.33	3449.89
VIT_06s0004g01510	lipoxygenase (LOX2)	19608.6	10517.4	25942.9	25692.4	23354.6
VIT_15s0048g00830	LOB domain-containing 18 (Asymmetric leaves 2-like protein 20)	349.651	396.13	3252.41	1366.28	8421.95
VIT_04s0023g01080	Lys Motif-Type Receptor-Like Kinase LYK4	178.738	394.599	1146.12	855.887	1818.06
VIT_14s0171g00400	Lysine histidine transporter 1	2611.36	3716.8	9420.51	13368.5	10460.3
VIT_13s0158g00100	MADS-box AGAMOUS-LIKE 15	408.462	625.414	2208.41	2161.14	2963.83
VIT_04s0023g01800	Maf, septum formation protein	447.776	653.387	3459.29	3834.36	4929.06
VIT_01s0011g05140	Major latex-like protein ripening protein [grip61]	47.5518	180.503	483.741	263.702	493.793
VIT_16s0050g00910	MATE efflux family protein (VvAnthoMATE2)	1116.96	1084.18	3719.81	8368.69	4412.62
VIT_18s0001g08200	MATE efflux family protein ZF14	307.444	878.511	3210.08	602.79	2703.35
VIT_11s0052g00630	Metallothionein	1116.35	2533.04	10961.1	7458.51	15546.4
VIT_06s0004g04650	Metallothionein	16168.7	18922.8	24956.2	35328.9	34627.9
VIT_05s0020g03870	MLK/Raf-related protein kinase 1	444.802	297.536	2006.79	3070.5	3485.96
VIT_03s0038g03570	monocopper oxidase SKS5 (SKU5 Similar 5)	476.226	3991.65	14595.9	19168.9	17118.3
VIT_02s0033g00380	myb (C-terminal fragment of VvMYBA2)	161.773	509.632	2905.42	5343.18	6777.15
VIT_12s0028g00980	myb family	60.2657	143.563	298.385	266.52	247.281
VIT_07s0005g02730	myb RADIALIS	1178.32	2049.08	4461.98	5928.74	9999.64
VIT_07s0031g01930	myb TKI1 (TSL-KINASE INTERACTING PROTEIN 1)	455.458	248.509	1276.48	1811.16	2001.28
VIT_14s0108g01070	NAC domain-containing protein (VvNAC11)	171.627	187.435	1114.6	483.885	2008.7
VIT_02s0012g01040	NAC domain-containing protein (VvNAC13)	144.115	452.55	4368.86	2087.64	7051.09
VIT_19s0027g00230	NAC domain-containing protein (VvNAC33)	154.854	468.61	2847.81	642.65	2632.37
VIT_08s0007g07670	NAC domain-containing protein (VvNAC60)	171.749	2791.91	12617.2	6583.54	12010.1
VIT_14s0066g01600	NHL repeat-containing protein	252.85	1013.79	5328.83	3705.23	6661.06
VIT_17s0000g10000	nitrate-responsive NOI protein	225.854	680.559	2921.38	4667.62	4748.76
VIT_02s0033g00700	nitrilase	89.884	193.712	189.877	151.307	213.721
VIT_02s0033g00800	nitrilase 4 (NIT4)	432.401	1557.1	1689.76	1667.95	3819.58
VIT_11s0016g03090	no hit	234.451	244.669	348.252	451.439	222.178
VIT_11s0052g00580	no hit	166.631	79.3747	385.928	118.985	790.749
VIT_14s0108g00450	no hit	127.498	487.458	5631.35	11624	7741.45
VIT_14s0108g00800	no hit	51.698	79.1896	373.717	81.0699	458.527
VIT_15s0048g00740	no hit	168.164	237.297	1121.28	124.075	438.879
VIT_17s0000g03630	no hit	261.566	917.299	511.895	1505.52	1692.52
VIT_17s0000g00410	no hit	77.301	253.254	723.594	505.581	667.033
VIT_18s0001g07350	no hit	72.0298	147.54	352.626	143.287	624.536
VIT_18s0001g12710	no hit	119.7	233.407	453.892	856.171	1053.18
VIT_19s0090g01340	no hit	1088.13	3427.49	14431.1	35849.5	32539.2
VIT_19s0090g01360	no hit	2697.46	3804.88	16710.1	23813.3	19304.4
VIT_19s0090g01370	no hit	78.1281	5120.18	21608.4	34447.3	35271.2
VIT_02s0025g01320	no hit	5803.85	12474.6	18902.4	22627.1	23854.6
VIT_02s0025g00020	no hit	153.66	226.166	1303.07	644.688	1018.47
VIT_02s0025g04870	no hit	86.4459	137.852	253.424	526.509	453.372
VIT_02s0033g01390	no hit	564.047	934.871	2482.16	4051.28	5652.81
VIT_03s0063g01760	no hit	164.95	103.529	556.973	5166.17	952.419
VIT_05s0029g01510	no hit	251.96	532.443	2002.7	2057.88	2073.68
VIT_05s0049g00760	no hit	344.529	13075.2	34909.5	43532.1	37026.2
VIT_05s0049g00770	no hit	76.4617	3048.1	16255.6	21234	18588.7
VIT_05s0049g00780	no hit	211.359	1017.4	2521.52	8530.5	5248.03
VIT_07s0031g01260	no hit	129.438	292.249	179.634	400.889	395.479
VIT_08s0040g01840	no hit	53.7695	58.6822	122.856	54.1938	140.561
VIT_08s0058g00400	no hit	85.9879	149.237	448.326	534.268	305.795
VIT_08s0056g01240	no hit	117.097	901.994	5106.87	7934.18	8133.94
VIT_08s0007g07940	no hit	73.7771	145.547	345.575	386.935	1190.58
VIT_08s0007g06220	no hit	434.458	1803.44	1948.52	1259.97	1672.99
VIT_09s0054g01680	no hit	164.513	147.453	192.447	121.346	431.013
VIT_00s0432g00010	no hit	120.978	228.354	381.581	120.006	839.926
VIT_00s1466g00010	no hit	320.763	693.983	2806.35	8061.2	3814.98
VIT_00s0404g00070	no hit	154.592	1269	2892.66	2575.86	3562.09
VIT_11s0118g00560	nodulin	1155.25	749.223	3011.56	3603.3	4575.77
VIT_01s0146g00260	nodulin MtN3	62.8315	2134.13	10455.3	15426.9	13152.3
VIT_10s0116g00570	Nuclear transport factor 2B	544.537	1382.03	5682.79	12147	14535
VIT_08s0007g00180	OBP3 (OBF-binding protein 3)	720.896	825.686	3421.18	4372.47	5281.96
VIT_12s0035g01050	octicosapeptide/Phox/Bem1p (PB1) domain-containing protein	1040.55	2083.45	7642.04	6662.42	11236.6
VIT_00s0291g00050	octicosapeptide/Phox/Bem1p (PB1) domain-containing protein	235.203	562.11	2777.02	1299.88	4745.09
VIT_14s0066g00700	oleosin H-isoform	83.1387	974.949	4656.09	11598.6	7528.9
VIT_02s0234g00110	Oleosin OLE-4	130.159	1442.66	5879.73	10472.1	8491.19
VIT_10s0116g00550	oligosaccharide transporter OST3/OST6	12842	18233	21504	23662.5	26794.7
VIT_19s0014g04790	Organic cation/carnitine transporter4	143.601	472.656	3788.28	4095.86	9105.55
VIT_02s0025g04280	Osmotin	466.667	1539.49	5539.06	16191.8	10646.6
VIT_02s0025g04340	Osmotin	570.442	1283.14	4330.49	8313.06	13084.3
VIT_09s0002g06970	Palmitoyl-monogalactosyldiacylglycerol delta-7 desaturase, chloroplast	3383.45	3071.21	9074.51	17711.1	11290.3
VIT_14s0081g00030	Pathogenesis-related protein-4 (Chitinase )	231.172	2313.62	5928.93	9267.87	9270.72
VIT_00s0323g00070	pectin methylesterase inhibitor	93.6876	313.039	2350.31	3262.41	4581.65
VIT_16s0050g00570	Pectinacetylesterase	214.719	101.685	726.736	551.174	2377.52
VIT_15s0048g00500	pectinesterase family	87.8775	178.616	1005.19	1071.95	2527.04
VIT_14s0060g00270	Pentatricopeptide (PPR) repeat-containing	388.683	531.569	1518.41	789.959	2797.59
VIT_18s0072g01010	Peptide chain release factor eRF subunit 1	326.602	1874.92	4862.03	2491.98	9017.72
VIT_16s0100g00270	peptidoglycan-binding LysM domain-containing protein	287.841	1117.3	9689.88	13335	11884.3
VIT_07s0005g00140	peripheral-type benzodiazepine receptor	180.945	532.406	1055.98	4101.28	2536.62
VIT_04s0023g02150	phosphatidic acid phosphatase / PAP2	1643.77	1696.91	5521.67	5042.36	5108.13
VIT_01s0011g04370	Phosphatidylserine synthase 2	2054.28	3197.96	6817.64	11775.8	10548.3
VIT_02s0025g03600	phospholipid hydroperoxide glutathione peroxidase	10143.5	12680.8	27765.1	32601.9	36562.6
VIT_16s0022g01770	Phosphopyruvate hydratase.	7627.12	7548.34	17033	21266.8	21829.4
VIT_05s0062g01190	pirin	546.921	564.341	2696.59	1233.29	4589.27
VIT_11s0016g05530	plastocyanin domain-containing protein	5482	9718.7	18579.2	20802.4	21487.9
VIT_19s0014g00450	PMR5 (powdery mildew resistant 5)	1213.61	3556.62	6494.54	9846.12	12703.1
VIT_08s0007g08330	polygalacturonase PG1	66.7889	3251.09	14077.1	14295.3	15112.7
VIT_04s0008g04990	potassium channel (VvK1.2)	333.477	379.58	2472.28	635.024	3124.83
VIT_17s0000g01930	Potassium transporter 2	1397.2	4677.98	13825.7	13768.8	11962
VIT_08s0040g00150	PQ-loop repeat / transmembrane	522.918	484.03	2960.62	1349.29	3733.53
VIT_04s0023g01110	PQ-loop repeat protein	302.282	8963.53	21064.2	29483.9	23598.1
VIT_01s0127g00590	Protein disulfide isomerase	965.169	3915.48	11075.6	9589.66	14783.6
VIT_08s0007g00820	Proteinase inhibitor	392.665	1223.77	3392.51	3991.8	4645.45
VIT_05s0020g05040	Proteinase inhibitor 1 PPI3B2	61.0706	109.08	332.119	370.199	693.908
VIT_14s0060g00420	pyruvate dehydrogenase kinase	364.731	168.776	937.291	712.099	1457.44
VIT_00s0274g00090	quinone oxidoreductase	109.477	160.511	565.997	404.915	473.766
VIT_19s0090g00240	R protein disease resistance protein	97.2926	117.814	1145.46	481.68	1215.14
VIT_14s0068g00840	RBR1 (retinoblastoma-related 1)	144.503	1197.43	3087.62	2109.21	4162.01
VIT_14s0060g00040	Retrotransposon	312.873	452.018	609.426	666.332	1178.51
VIT_17s0000g02150	ribosomal protein L19	175.168	125.359	199.799	241.409	169.165
VIT_06s0004g07560	ribosomal protein S29 28S	1581.65	1267.25	4908.2	5830.52	5768.29
VIT_07s0141g00520	serine carboxypeptidase 1 precursor	4429.04	4271.31	8418.95	8233.05	9109.26
VIT_00s0125g00210	Serine/theronine protein kinase 2	349.749	186.195	1290.86	1971.01	2124.93
VIT_00s0125g00220	Serine/theronine protein kinase 2	107.605	52.5697	173.757	276.32	251.827
VIT_08s0040g01200	short-chain type alcohol dehydrogenase	287.934	511.51	3390.72	9652.45	7930.74
VIT_01s0127g00680	SRO2 (SIMILAR TO RCD ONE 2)	409.513	2333.62	8425.35	11273.6	13671.3
VIT_07s0005g01680	stachyose synthase	671.384	770.771	3071.36	3318.81	3715.33
VIT_09s0018g01370	STE20/SPS1 proline-alanine-rich protein kinase	711.581	1258.72	6709.62	2424.02	6468.08
VIT_09s0018g01390	STE20/SPS1 proline-alanine-rich protein kinase	443.004	492.738	3125.47	1425.7	3230.46
VIT_18s0001g15460	stearyl acyl carrier protein desaturase	12748.3	3774.04	8265.82	8421.04	7255.46
VIT_13s0084g00240	Steroid sulfotransferase	224.921	363.355	618.126	1145.33	1095.95
VIT_07s0005g00750	Sucrose synthase	13060.7	12410	22681.6	29277.6	24875.6
VIT_11s0118g00200	sucrose-phosphate synthase	8692.7	12628.2	31704	26312	31163.1
VIT_18s0089g00410	Sucrose-phosphate synthase 1	677.242	2303.82	5838.67	7169.94	9085.75
VIT_02s0025g04290	thaumatin	140.409	281.597	1909.29	3762.37	5712.19
VIT_04s0023g03550	thaumatin	986.345	1377.98	6680.87	4396.47	7678.38
VIT_04s0023g03540	Thaumatin SCUTL1	300.816	558.643	3552.38	1573.83	3552.91
VIT_18s0001g11930	Thaumatin SCUTL2	621.068	1351.02	11478.7	14720.3	19386.3
VIT_02s0025g04330	Thaumatin VVTL1 [Vitis vinifera]	210.798	4197.52	22244	31546.6	29501
VIT_19s0177g00110	Translation initiation factor eIF-1	192.283	254.163	1040.53	1252.61	2224.99
VIT_15s0046g01500	Translation initiation factor eIF-1A	3496.96	4105.36	7841.14	12471.9	16207
VIT_02s0025g03730	Translation initiation factor eIF-2B alpha subunit	107.567	443.34	1370.53	254.128	1658.73
VIT_18s0001g08300	tubulin alpha-6 chain	492.616	833.241	3773.73	2313.18	3219.04
VIT_10s0523g00020	tyrosine specific protein phosphatase	622.776	782.933	2549.52	4247.81	4792.92
VIT_16s0039g02230	UDP glucose:flavonoid 3-o-glucosyltransferase (VvUFGT)	119.584	581.185	4222.93	8178.34	4461.02
VIT_00s0324g00050	UDP-glucose glucosyltransferase	85.4984	2251.43	9359.54	10150.6	10713
VIT_18s0041g00740	UDP-glucose: anthocyanidin 5,3-O-glucosyltransferase	114.608	570.512	4153.51	1883.73	2372.23
VIT_18s0001g05990	UDP-glycosyltransferase 85A1	212.577	1667.22	4903.48	8995.5	4729.29
VIT_18s0001g06060	UDP-glycosyltransferase 85A1	166.503	3784.7	17893.3	25492.2	17277.9
VIT_00s0324g00060	UDP-glycosyltransferase 85A8	120.396	169.82	533.177	108.906	1747.72
VIT_11s0118g00580	unknown	95.4782	120.527	415.548	389.806	515.139
VIT_13s0019g03910	unknown	335.135	854.39	788.513	1286.45	2019.18
VIT_13s0064g00910	unknown	86.5022	133.51	352.66	672.172	1166.73
VIT_19s0177g00230	Unknown	115.952	241.723	1875.31	780.728	2601.58
VIT_19s0090g00960	unknown	1297.25	5394.97	12357.4	9637.27	15135.3
VIT_03s0038g02880	unknown	248.801	662.488	473.577	1100.17	1306.04
VIT_04s0044g01230	Unknown	104.444	658.792	5457.49	7286.38	12165
VIT_08s0040g02610	Unknown	366.313	1866.03	7550.72	5582.28	8028.39
VIT_10s0116g00370	Unknown protein	761.358	2482.06	7685.49	3155.43	9395.9
VIT_10s0003g00980	Unknown protein	630.066	4273.21	4643.68	1826.83	3230.42
VIT_11s0016g02670	Unknown protein	606.681	925.973	1487.01	1164.04	1527.48
VIT_11s0016g04990	Unknown protein	142.078	612.296	2359.78	2405.93	3292.5
VIT_12s0142g00160	Unknown protein	1627.03	3457.99	12252.7	11804.2	9696.05
VIT_13s0019g00460	Unknown protein	192.858	520.762	1067.21	721.521	963.113
VIT_14s0171g00360	Unknown protein	276.325	753.377	5086.82	3911.03	3085.58
VIT_14s0219g00110	Unknown protein	1774.68	3644.36	5874.1	7120.71	11185.9
VIT_14s0060g01980	Unknown protein	1190.99	3578.24	13841.2	9735.93	13659.5
VIT_14s0066g01140	Unknown protein	74.46	216.351	1342.94	1128.98	3837.2
VIT_14s0066g01190	Unknown protein	318.481	928.381	4333.74	2192.16	9472.26
VIT_17s0000g03200	Unknown protein	242.866	129.033	1463.32	1981.58	1757.06
VIT_18s0001g07840	Unknown protein	439.452	867.756	3319.06	4085.35	5706.26
VIT_18s0001g10480	Unknown protein	71.6205	145.707	895.289	910.505	1989.9
VIT_01s0010g03680	Unknown protein	176.472	256.641	667.963	1250.92	1110.68
VIT_01s0011g02310	Unknown protein	1044.13	2032.6	5984.7	6402.1	4773.8
VIT_01s0150g00380	Unknown protein	153.627	440.965	2172.03	1422.33	4902.92
VIT_01s0026g02100	Unknown protein	1452.16	997.555	2516.07	8622.78	3404.02
VIT_02s0025g01450	Unknown protein	2071.65	4647.15	8759.4	7214.11	10289.5
VIT_04s0023g00130	Unknown protein	92.7086	464.429	3958.2	2732.85	3162.55
VIT_05s0049g00800	Unknown protein	310.363	1279.55	1949.23	5513.99	3514.95
VIT_05s0077g01980	Unknown protein	422.085	712.163	4679.28	6488.41	6725.71
VIT_06s0004g03910	Unknown protein	803.579	771.423	5237.72	6307.03	8985
VIT_06s0004g02250	Unknown protein	63.9971	129.134	161.298	548.986	425.665
VIT_07s0205g00040	Unknown protein	40.6178	167.446	171.949	218.895	319.57
VIT_07s0005g02710	Unknown protein	787.194	3130.7	13652.9	8834.62	18799.4
VIT_07s0005g03810	Unknown protein	1120.08	623.442	2303.74	5267.55	5739.4
VIT_08s0040g02880	Unknown protein	570.672	1137.06	2293.3	1923.99	4107.43
VIT_14s0068g01400	UPF0497 family	78.4152	148.195	661.577	1124.22	2442.15
VIT_02s0033g00410	VvMybA1	51.2013	884.876	4502.97	7544.1	7873.24
VIT_02s0033g00390	VvMybA2	129.642	1333.17	6908.89	8960.99	13352.8
VIT_02s0033g00450	VvMybA3	107.295	1275.67	4610.27	6751.67	8265.92
VIT_06s0004g07550	Wound-induced protein WI12	85.5598	445.273	4517.91	6389.38	7979.54
VIT_07s0005g01710	WRKY transcription factor (VvWRKY19)	2941.63	5282.69	19431.9	21462.2	16384.4
VIT_12s0059g00880	WRKY transcription factor (VvWRKY37)	1908.23	2533.05	8860.49	1937.88	9710.72
VIT_17s0000g01280	WRKY transcription factor (VvWRKY52)	194.23	2578.53	6262.59	5903.08	7708.41
VIT_05s0062g00610	xyloglucan endotransglucosylase/hydrolase 23	273.246	2150.49	6383.69	7847.68	7130.89
VIT_02s0012g02220	xyloglucan endotransglucosylase/hydrolase 30	333.603	1126.68	6353.39	10500.1	12212.2
VIT_06s0061g00550	xyloglucan endotransglucosylase/hydrolase 32	748.117	14727.7	45555.6	39342.3	47969.2
VIT_01s0011g06250	xyloglucan endotransglycosylase	5615.49	6197.64	14969.8	20983	13712.5
VIT_13s0064g01210	Zf A20 and AN1 domain-containing stress-associated protein 2	16649.9	34950.1	44130	42989.2	45827.7
VIT_10s0071g00580	Zfwd2 protein (ZFWD2)	120.92	351.154	1015.96	363.399	846.172
VIT_13s0047g01130	Zfwd2 protein (ZFWD2)	269.573	201.59	722.977	226.936	890.88
VIT_12s0059g02510	zinc finger (B-box type)	74.3992	89.5699	1024.95	260.934	680.253
VIT_00s0203g00210	zinc finger (B-box type)	776.991	1370.94	5025.21	11663	8778.04
VIT_00s0347g00030	zinc finger (B-box type)	1156.4	1949.94	6012.78	13167.7	11602.2
VIT_06s0061g00760	Zinc finger (C2H2 type) family	372.543	406.069	651.866	675.667	2267.88
VIT_06s0004g04180	zinc finger (C2H2 type) protein (ZAT11)	1798.3	4960.75	9006.64	14848	13840.7
VIT_14s0219g00040	zinc finger (C3HC4-type RING finger)	559.611	875.15	2540.7	2254.79	3162.31
VIT_18s0001g01060	zinc finger (C3HC4-type RING finger)	226.295	591.616	3396.61	6554.64	4858.45
VIT_05s0020g04730	zinc finger (C3HC4-type RING finger)	324.14	233.273	1576.05	832.597	1997.23
VIT_08s0040g01950	zinc finger (C3HC4-type RING finger)	735.671	2070.54	8631.8	11697.9	10967.3
VIT_12s0028g03860	zinc finger (C3HC4-type RING finger) protein (RMA1)	2597.86	2008.63	7176.97	9506.25	13721.2
VIT_03s0091g00260	Zinc finger protein 4	546.849	801.939	3332.41	3482.31	3422.55
VIT_12s0028g00670	Zinc knuckle	56.9589	76.3851	524.512	196.06	370.251
		low expression				high expression
